# Supplementary material for: Integrating UPLC-Q-TOF-MS and Network Pharmacology to Explore the Potential Mechanisms of Paeonia lactiflora Pall. in the Treatment of Blood Stasis Syndrome
Source: Molecules. 2024 Jun 26;29(13):3019. doi: 10.3390/molecules29133019 (PMC11243510; doi:10.3390/molecules29133019)
Supplement: Supplementary file 1 [file molecules-29-03019-s001.zip]

Archive with 4 entries (4 files):
- Table S4 The targets of the blood components derived from the PharmMapper Database.pdf
- Table S5 The disease targets obtained from Genecards and OMIM databases.pdf
- Table S6 The functional and pathway enrichment analysis results.pdf
- TableS1-S3.pdf
